# Supplementary material for: The Pulvinus Is the Weak Point for Stem Lodging Resistance in Ripe Barley
Source: Plants (Basel). 2024 Nov 12;13(22):3172. doi: 10.3390/plants13223172 (PMC11597801; doi:10.3390/plants13223172)
Supplement: Supplementary file 1 [file plants-13-03172-s001.zip]

Archive with 1 entries (1 files):
- plants-3280301-supplementary.pdf
